# Supplementary material for: The Effect of VPA Treatment on Radiolabeled DOTATATE Uptake: Differences Observed In Vitro and In Vivo
Source: Pharmaceutics. 2022 Jan 12;14(1):173. doi: 10.3390/pharmaceutics14010173 (PMC8779846; doi:10.3390/pharmaceutics14010173)
Supplement: Supplementary file 1 [file pharmaceutics-14-00173-s001.zip]

Archive with 1 entries (1 files):
- pharmaceutics-1509059-supplementary-updated.pdf
